# Supplementary material for: Changing Social Mentality among University Students in the COVID-19 Pandemic: A Five-Wave Longitudinal Study in China
Source: Int J Environ Res Public Health. 2022 Mar 5;19(5):3049. doi: 10.3390/ijerph19053049 (PMC8909971; doi:10.3390/ijerph19053049)
Supplement: Supplementary file 1 [file ijerph-19-03049-s001.zip]

Archive with 1 entries (1 files):
- ijerph-1596782-supplementary.pdf
